# Supplementary material for: Benefits of a Specific and Supervised Rehabilitation Program in Femoroacetabular Impingement Patients Undergoing Hip Arthroscopy: A Randomized Control Trial
Source: J Clin Med. 2021 Jul 15;10(14):3125. doi: 10.3390/jcm10143125 (PMC8307353; doi:10.3390/jcm10143125)
Supplement: Supplementary file 1 [file jcm-10-03125-s001.zip]

Archive with 1 entries (1 files):
- jcm-1243888-supplementary.pdf
